# Supplementary material for: Municipal officials’ subjective distress in coordinating with the national government during the decontamination project of radioactive materials in Fukushima: A qualitative study
Source: PLoS One. 2026 Apr 3;21(4):e0346597. doi: 10.1371/journal.pone.0346597 (PMC13048426; doi:10.1371/journal.pone.0346597)
Supplement: S1 Table — This analysis form is an official tool designed to progressively abstract qualitative data (text) and construct theory through the following four stages: (1) noteworthy words or phrases from the text, (2) paraphrases of (1), (3) concepts from outside the text that account for (2), and (4) themes and constructs developed in consideration of context. (XLS) [file pone.0346597.s001.xls]

## Sheet: SCAT_MrX
No	Speaker	Text	<1> Noteworthy words or phrases from the text	<2> paraphrazes of <1>	<3> concepts from out of the text that account for <2>	<4> themes, constructs in considerations of context	<5> questions & tasks
1	Mr. X	(In response to the question: 'Please tell us about the initial circumstances that led to the radiation decontamination project being managed by the municipality') In principle, the Ministry of the Environment should take the initiative for the decontamination project, as it is under the direct control of the national government. But Ministry of the Environment has been slow to act, so our local …	Ministry of the Environment; slow to act; take over the work	radiation decontamination; direct state control projects; municipality-led project; slow work of the Ministry	lack of know-how in the Ministry of the Environment (cause); sudden expansion of operations (result)	Unexpected participation in radiation decontamination projects
2	Mr. X	(In response to the question: 'Did you have time to prepare carefully for your involvement in the decontamination and reconstruction project?') There was no time. We had experience in ordering construction work in our administrative job, so we had the know-how to order and request construction companies and transport companies involved in the radiation decontamination work. I also had some knowle…	Ministry of the Environment; client; the local authorities; the details of the contracts.	municipality between the contractor and the Ministry of the Environment; impossibility of intervention; the department in charge of the decontamination work.	coverage of the national government's role in decontamination work (background); experience with construction contracts (background); low discretion (condition); management within constraints (result)	Limited time, autonomy, and decision-making authority
3	Mr. X	Despite these constraints, it was necessary to provide guidance and management to the decontamination contractors. In reality, we did this on the basis of our previous knowledge and, of course, by researching various things.	guidance and management to the decontamination contractors; our previous knowledge; researching various things	tasks of providing guidance and management for the decontamination contractors; existing knowledge and exploring unfamiliar areas through a process of trial and error.	additional management tasks not covered by government support (background); applying established know-how to emerging tasks (result); process of trial and error (result)	Local responses in the absence of national governmental support
4	Mr. X	(In response to the question: What was worrying about the decontamination work?) X: There was quite a gap between the national government's idea and the local people's idea of the criteria for radiation decontamination. The principle of the national government is that if the air dose is below 20 mSv per year, the evacuation will be lifted. But the standard for public exposure is 1 mSv per person …	gap between the national government's idea and the local people's idea of the criteria for radiation decontamination；government guidelines; a compromise that is not ideal	differences in decontamination standards/recongnitions between the national and local government	Mixed standards (background); assumptions for the prospect of re-decontamination by the Ministry of the Environment (conditions); meaninglessness of decontamination (results) *The decontamination standard is 0.23 microsieverts per hour = 1 millisievert of additional annual exposure, 1 millisievert (the standard for residents in normal times) vs. 20 millisieverts (the standard for evacuation prepa…	Dissatisfaction among municipal officials with national radiation exposure standards
5	Mr. X	There is a standard that evacuation orders will be lifted if the radiation level falls below 20 millisieverts per year. However, the government leaves the decision to lift the evacuation orders to the local authorities. In the end, it's just a complete handover. If the local government tries to persuade the residents and says, ‘The decontamination is finished, the level has dropped to 20 millisie…	standard that evacuation orders will be lifted; the decision to lift the evacuation orders to the local authorities; residents; convinced?	national standards; difficult evacuation termination decisions; responses that leave everything to the local government	Differences in the definitions of ‘evacuation cancellation’ between the national and local governments (comparison); concerns about shifting the blame (impact); serious responsibility to the residents (impact)	Excessive responsibility to plan and implement the timing of the lifting of the residents' evacuation and support
6	Mr. X	We must present the results of the decontamination work, i.e. how much the radiation levels have been reduced. I think we should do this now. We need to tell the public about the effectiveness of the decontamination projects and how much the dose will decrease with more decontamination in the future, or that it cannot be decreased any further. After we share this information, local government sta…	results of the decontamination work;the effectiveness of the decontamination projects; cannot be decreased any further; share this information	the effects and limitations of decontamination; the responsibility for presenting the results	Decrease in radiation dose due to decontamination(change); cost-effectiveness (cause and effect); technical and practical limitations of decontamination (characteristics); obligation to disclose results (characteristics)	Duty to report to the public on the results and limitations of decontamination
7	Mr. X	The Ministry of the Environment says that they can complete Fukushima's decontamination work and reconstruction by 'X years' as if it were a simple matter. But the amount of labour they think is needed is just an 'armchair theory'. Things don't always go to plan! For example, the government's strategy suggests one person can do one task. Still, three people are needed to do such a task.	amount of labour; armchair theory; bringing in workers from all over the country	The Ministry of the Environment's decision; armchair theory;	Project process/man-months (dimension), official view of the process (background), motivation/efficiency (dimension), theoretical process (conditions).	Discrepancies between practical realities and theoretical models of reconstruction
8	Mr. X	Along with other radiation decontamination offices, we manage to get by by bringing in workers from all over the country. Such workers have various backgrounds. They are not always good persons. As you know, many problems and accidents have involved decontamination workers, including violence. So, we should be talking more about the practicalities.	not always good persons; many problems and accidents have involved decontamination workers, including violence	problematic workers; violence	dealing with bad behaviour (impact), work-related accidents (consequences), decontamination workers as migrant labour (background), worker education (consequences)	Work to deal with workers with poor behaviour
9	Mr. X	Interviewee: How long do you think the decontamination work will take? And how do you intend to proceed? X: If we take the decontamination work as originally planned, it will take another two years. Some areas should have been completed already, but regions, such as farmland, remain. So they say it will take until March of next year. I said two years, but that is based on the assumption that the …	national guidelines: removing the contaminated soil and adding new soil; people can live safely; gap in the criteria	The difference between national guidelines and the dose that can be livee; safely;	Time requirements above national guidelines (comparison); living with feeling of safely (background)	Returning and living in the home town with feeling of safely
10	Mr. X	Mr. X: I'm wondering, what is the end of decontamination? I think the final part of decontamination is to remove the waste and restore a habitable environment. Even if that is not possible, we have to assess the limits of decontamination, do what we can and then move on to the next phase of the recovery plan, which is how we will live in this community in the future. How can you live for a long t…	final part of decontamination; to remove the waste and restore a habitable environment	national government assumed decontamination targets, local government assumed decontamination targets, deviation	differences between national and local government outlook (comparison); national targets seen as numbers (background); local targets seen as future life (background); waste close to home (change)	Misalignment of ultimate decontamination goals between national and municipal governments
11	Mr. X	Mr. X: Municipalities will have to take on work other than decontamination. So one of my concerns is whether our local government alone will be able to handle this amount of work…We have to maintain the lifelines, carry out the same administrative work as before the nuclear accident, and take care of residents’ welfare. Interviewer: Exactly. Mr. X: There are only about 60 people working in our lo…	small staff; same administrative work as before the nuclear accident.	municipal administration; reconstruction burden beyond imagination; inappropriate staffing	staff shortages due to the small size municipality (background); expanding tasks (change); new tasks arising from reconstruction (change);	Resource limitations of municipal administration.
12	Mr. X	It is impossible to carry out such tasks with the current number of people in the local government. Can my colleagues and I cope with such a workload? Without adequate staffing, the public administration will collapse and local government officials will suffer mental and physical problems due to overwork.	impossible to carry out such tasks with the current number of people in the local government; mental and physical problems from overwork.	impossiblility to achieive reconstruction work due to lack of staff; mental and physical consequence of overwork	staffing problems (cause); deteriorating mental and physical health of local government officials (consequences).	Link between staffing problems and the health deterioration of municipal officials
13	Mr. X	Interviewer: I think the role of your job will change, but what kind of... Mr X: What I am most concerned about is that when the temporary accommodation is gone, there will be work to do to find out where the residents are going to go. During the evacuation, local government officials had to go through a lot of trouble to find temporary accommodation for the evacuees, such as rentals or inns. In …	reconstruction housing; current financial and human resources of our local government	post-evacuation order; lack of housing for evacuee; insufficient financial/human resources	insufficient number of reconstruction houses (background); administrative problems after decontamination (results)	The administrative challenge of organising post-evacuation housing
No	Speaker	Text	<1> Noteworthy words or phrases from the text	<2> paraphrazes of <1>	<3> concepts from out of the text that account for <2>	<4> themes, constructs in considerations of context	<5> questions & tasks
Storyline		Discrepancies between practical realities and theoretical models of reconstruction became evident soon after the initiation of post-disaster recovery efforts. While national frameworks envisioned a linear and well-coordinated process, my municipality on the ground confronted fragmented responsibilities, unpredictable challenges, and significant institutional gaps. My unexpected participation in r…
Theory writing		・Discrepancies between practical realities and theoretical models of reconstruction becomes evident soon after the initiation of post-disaster recovery efforts. ・While national frameworks envision a linear and well-coordinated process, municipality on the ground confronts fragmented responsibilities, unpredictable challenges, and significant institutional gaps. ・Municipal government officials' un…
Further investigation
SCAT(Steps for Coding and Theorization)
Downloaded form from SCAT WEB site scatform-eng.xls
http://www.educa.nagoya-u.ac.jp/~otani/scat/scatform-eng.xls

## Sheet: SCAT_MrY
No	Speaker	Text	<1> Noteworthy words or phrases from the text	<2> paraphrazes of <1>	<3> concepts from out of the text that account for <2>	<4> themes, constructs in considerations of context	<5> questions & tasks
1	Mr. Y	The human resource management of the radiation decontamination workers by the Ministry of the Environment is not good. One of the difficulties in managing the decontamination work is that some dangerous individuals are found among the workers of decontamination companies. It does not matter whether they have a criminal record or not. Even if they have been in trouble in the past, people who have …	human resource management of the radiation decontamination workers by the Ministry of Environment; dangerous people who join the decontamination company; needs to confirm career and history of workers	adequacy of decontamination and reconstruction workers; poor management by the Ministry of Environment; administrative burden on local government officials; safety concerns	expanding the decontamination workforce (background); rapid recruitment (background); background checks (background); quality of workforce (background); increase in quality control tasks (impact)	Tasks to avoid hiring inappropriate people
2	Mr. Y	If we do not assess the suitability of the workers to work as a team in the decontamination and reconstruction work, the reconstruction project itself may not go smoothly. Such difficult human relations work has been left to the local government. And when poorly behaved workers cause trouble in the community and/or the company, residents complain to local officials, which becomes yet another cont…	If we do not assess; the suitability of the workers; reconstruction not go smoothly; difficult human relations work; poorly behaved workers; residents complain to local officials; officials’ exhaustion	anticipating precarious situations; the linkage between proper personnel selection and project advancement; tasks related to managing interpersonal dynamics; workers with problematic behavior; voice of residents; overwork among staff	to hold the line at the brink (background); tasks to maintain the quality of the workforce (background); achieving the overarching goal of the decontamination project (background); education and management of workers with problematic behavior (cause); concerns about complaints from residents (characteristics); intense physical and mental exhaustion among staff (impact)	Workforce management and staff fatigue in the decontamination project
3	Mr. Y	The Ministry of the Environment has questionable management, if you ask me. For example, a public works project involves hundreds of millions of dollars. This is a big market, so the ministry has a responsibility to supervise the project and make the contractor of such a project go through an internal inspection. But it doesn't happen. If the person in charge says it's done, it's done.	The Ministry of the Environment's questionable management; public works; responsibility to supervise the project; internal inspection.	Legal decontamination projects; public works projects; need for internal inspections	accountability as a public service (background); need for internal control by the contractor (characteristics); inadequate management by the Ministry of the Environment (background)	Inadequate national government oversight and the need for contractor internal control
4	Mr. Y	The supervision by the ministry/national government does not always work properly for these contractors, the companies involved in the decontamination and reconstruction. We, the local government officials, have to manage it.	supervision by the ministry/national government; does not always work properly; the local government officials	inadequate supervision; local government's responsibilities	inadequate supervision (cause); new task of management for municipal officials (result); accountability (characteristics)	Local government's responsibility for the assessment and accounting of the appropriateness of projects
5	Mr. Y	Well, the Ministry of the Environment is not an expert in civil engineering. It was not good that the Ministry of the Environment held the 'purse' (financial resources) in the name of environmental restoration because of the environmental pollution caused by the nuclear accident. Let's think about it. If farmland need to be decontaminated and restored, the Ministry of Agriculture, Forestry and Fi…	expert in civil engineering; 'purse'; environmental pollution caused by the nuclear accident; Ministry of Agriculture, Forestry and Fisheries; Ministry of Land, Infrastructure, Transport and Tourism	Ministry of the Environment without civil engineering expertise; Ministry of Land, Infrastructure, Transport and Tourism with civil engineering expertise; Ministry of Agriculture, Forestry and Fisheries with expertise in agriculture and farmland	Ministry of Land, Infrastructure, Transport and Tourism as a professional group for civil engineering and construction (background); Ministry of the Environment in power because of environmental issues (background); inadequate leadership of the Ministry of Environment without sufficient expertise (result)	Risks of the Ministry of the Environment without required expertise
6	Mr. Y	This is how the project has progressed to the present day. When it comes to making decisions, no matter how many times people get together who don't know the technical details, nothing is decided.	This is how; making decisions; who don't know the technical details; nothing is decided.	current regrettable state; a gathering of people lacking expertise; incapable of making decisions	regret (impact); lay-persons (background); bureaucracy (background); inadequate decision making (result)	Lay-persons, bureaucracy, and inadequate decision making
7	Mr. Y	(In response to the question: 'What's wrong with the lack of expertise in government departments?') Mr Y: All we need is at least one person in each relevant ministry who knows what's going on in the field. However, the actual situation is that people with no such knowledge get together and discuss what actions to take. As a result, the future plan for this community is uncertain. I should say th…	people with no knowledge get together and discuss; future plan for this community; uncertain; feel empty; strength to devote myself to the reconstruction project	lack of competent government officials; declining motivation	bureaucratic system that makes it difficult to develop specialists (causes); frequent changes in national government personnel (background); reduced motivation (consequences)	Reduced motivation due to incompetent national government officials
Storyline		In the context of inadequate national government oversight and the need for contractor internal control, new and unfamiliar works emerged in our municipality. The absence of strong supervision forced municipalities to take on roles beyond their original scope, including local government's responsibility for the assessment and accounting of the appropriateness of projects. Our municipality were al…
Theory writing		・In the context of inadequate national government oversight and the need for contractor internal control, new and unfamiliar works emerge in the municipality officials. ・The absence of strong supervision forces municipalities to take on roles beyond their original scope, including local government's responsibility for the assessment and accounting of the appropriateness of projects. ・The municipa…
Further investigation
SCAT(Steps for Coding and Theorization)
Downloaded form from SCAT WEB site scatform-eng.xls
http://www.educa.nagoya-u.ac.jp/~otani/scat/scatform-eng.xls

## Sheet: SCAT_MrZ
No	Speaker	Text	<1> Noteworthy words or phrases from the text	<2> paraphrazes of <1>	<3> concepts from out of the text that account for <2>	<4> themes, constructs in considerations of context	<5> questions & tasks
1	Mr. Z	We have leased some land from a private individual to use as a temporary storage site for the contaminated soil removed as part of the decontamination process. This is also likely to cause problems in the future. If the government can persuade the landowner to agree to this, then the problem will be solved. In reality, the local government will be the point of negotiation, so there will be more w…	temporary storage site; local government will be the point of negotiation; landowner; agricultural use	negotiations with landowners; land improvement work in future; the lack of involvement of the national government; the role of local government	Involvement of the national government (characteristics); role of nationa/local government for land improvement (characteristics), agricultural land development after decontamination (results)	Land improvement after decontamination
2	Mr. Z	Sometimes, important government officials visit temporary storage facilities, but these facilities are built in 'clean' places. Ordinary temporary storage facilities are just heaps of stuff piled up. When important government officials visit, the staff at these facilities show how well the site is maintained. They do this by showing the officials the sandbags to shield the area, the fences to blo…	important government officials;perfect maintenance; the media, including TV; true situation.	inspections by government officials and politicians; designs and performances that attract the media; carefully selected favourable conditions; and a divergence from reality	The story of progress in reconstruction (background); the staged temporary storage (result); covered reality/truth of the local area (impact)	Hiding of the real situation through staged site visits by politicians
3	Mr. Z	There’s no clear vision for what to do now that our hometown has ended up like this. And why can’t they (national government) come up with such a vision? Well, it’s because the issue isn’t even at the stage of creating a vision. It’s more like, without any proper discussion about how we could possibly restore this place, the national government just says to the residents, “We’ll take care of it, …	no clear vision; residents; (not) meticulous decontamination	the inconsistency between the national government's words and actions; meticulous decontamination	Lack of national vision (background), inadequate national explanation (background), lies in the explanation to residents (result)	Deception in government statements about thorough decontamination
4	Mr. Z	The “meticulous decontamination” is not actually feasible. Here’s the reality: first, we apply the prescribed decontamination methods. Then, we search for hotspots. When we find a hotspot, we decontaminate it until the radiation levels drop. Once the levels have decreased, we move on. However, even after this process, new hotspots are discovered elsewhere. This endless game of cat-and-mouse just …	not actually feasible; (new) hotpots; endless game of cat-and-mouse; Ministry of the Environment’s definition; three times the average ambient dose rate; maze with no exit	default decontamination; hotspot searching task; uncertainty in radiation dose (hotspots) definition	The relativity of dose definitions (background); the endless appearance of hotspots (result); ad hoc hotspot countermeasures (result); decontamination that never ends (result)	Doubts about the never-ending process of decontamination
5	Mr. Z	What we want, at the very least, is for the national government to decide how much the radiation levels need to be reduced for the decontamination to be considered complete. However, even when we discuss this with the officers of the Ministry of the Environment, they don’t provide a clear answer. It’s not just the Ministry of the Environment—it’s the leaders who won’t say it. Neither the national…	decontamination to be considered complete; (not) clear answer; government leaders and the local municipal leaders; clear numerical target	unclear goal criteria for ‘decontamination completion’	the intention to obscure responsibility (background); uncertainty about the future (outcome)	Uncertain future of the national decontamination plan
6	Mr. Z	The inability to present clear policies or standards might stem from the fact that the underlying perspectives are not consistent among everyone involved. Different discussions arise within each organization, leading to a lack of consistency in the overall narrative. Moreover, even among those directing the policies, such as the officials at the Ministry of the Environment and other national auth…	inability to present clear policies or standards; lack of consistency in the overall narrative; Ministry of the Environment and other national authorities; fluid and ever-changing	absence of a unified policy	vertical administration (characteristics); tasks with fluid goals (impact)	Fluid national policy
7	Mr. Z	We live in the same area as the local residents and know their background and livelihood. If there is dissatisfaction among the residents, we can understand their feelings and circumstances. It would be nice if there were officials like that in the national government. But, I think there are no such people. Even the heads of country and local government are made up of people who don't know the lo…	heads of country and local government; local situation; rooted in the local community	local conditions; ignorant 'top'; residents' feelings; absorbing feelings	direction by strangers (cause); disregard for/from the field (result); lack of understanding of local people's feelings (result)	Limitations of 'top management' without the knowledge of the local situation.
8	Mr. Z	The national government isn’t very good at, or perhaps just struggles with, understanding what the people actually living in these areas or working on the ground are thinking. That’s the reality. Local government officials tend to think “on the same level” as the residents, whereas the national government seems to approach things from a higher, detached perspective, almost as if they’re looking d…	understanding what the people actually living in these areas or working on the ground; "on the same level"; approach things from a higher; an air of condescension	local governments communicate horizontally, while the national government communicates vertically	Horizontal human relationships (conditions); top-down approach from the top of the country (characteristics)	National government officials' views and attitudes looking down on municipal government officials
9	Mr. Z	Residents are well aware that the national government officials are here in their capacity as administration. From the residents’ perspective, they might think, “Sure, you probably hold a respectable position and are trustworthy in your way, but I don’t feel like sharing my true feelings with you.” There’s this “wall” in the relationship—they’re not the kind of people residents feel comfortable o…	“wall” in the relationship; local government officials and residents	national government officials and local residents; the real opinions of residents; the role of local government (understanding the real opinions)	government officials as outsiders (background); the wall between the state and the people (result); the local government as an intimate sphere (characteristic)	Role in communicating with residents in the intimate sphere
10	Mr. Z	As someone working as a local government official, I can’t help but have doubts about the way national projects are carried out. It makes me wonder, who are the national government officials really working for? They work for the citizens, of course, but in reality, they’re not facing the residents directly. Instead, they simply wield their authority to give orders to those below them. They set po…	who are the national government officials really working for; not facing the residents directly; attitudes and statements	national government officials who give top-down instructions	disregard for the workplace (background); bad top-down management (characteristic); unlikable comments and attitude (background)	Dislike of the views and attitudes of national government officials
11	Mr. Z	When any trouble arises, the national government only responds by saying things like, “That’s not correct,” or “You’re misunderstanding.” For example, even if we report an incident that occurred on-site, they don’t take any notes or leave any records—because it could become a problem later on. That’s the stance of the national government. So, meeting minutes? They don’t exist. No one records them…	don’t take any notes or leave any records; the stance of the national government; responsibilities clear;no precise records of the earthquake, resident evacuation, and reconstruction project	inadequate national record-keeping; evading responsibility	culture of avoiding responsibility (background); poor record-keeping (consequences); lack of information to refer to (impact)	National government shirking responsibility by not keeping records
12	Mr. Z	Ideally, everything should be recorded. Administration is the final safeguard for people’s daily lives. Records of past events, such as incidents or damages, should be preserved so that the national or local government can provide proof when needed. This is crucial for citizens’ rights and various other aspects. What does it mean when such information isn’t preserved? It seems to me that the nati…	administration is the final safeguard; records of past events; citizens’ rights; everything is properly recorded on our end	records of disasters and hardships; national certification; residents' rights; responsibilities of municipal officials; residents first	concealment of inconvenient information (background), inadequate record-keeping (consequences), lack of compensation for disaster victims (consequences), role of local government rather than national government in preserving information (comparison)	Heavy responsibility for municipal government to keep disaster records on behalf of the national government
13	Mr. Z	The national government's attitude is outrageous. They don’t see the people. Even when something unusual happens in local areas, "Kasumigaseki" (Japanese bureaucracy or the administrative branch of the national government) carries on with administrative tasks as if nothing happened. Isn’t the recent earthquake in Kumamoto a good example? What they’re focusing on are just the figures and numbers o…	national government's attitude; They don’t see the people; focusing on are just the figures and numbers on the paperwork	Questions about a country that operates from a bureaucratic perspective; the absence of people and lifestyles; local communities as ocjects of administrative processing	life (dimension), dehumanisation (result), system (cause), bureaucracy (background)	National government officials' statistical view of the disaster
14	Mr. Z	Even when national government officials come, they just stay at the town hall and don’t bother going out to see what’s actually happening. They don’t even try to understand the situation on the ground. They have no idea what to do and end up accomplishing nothing. Meanwhile, we, as local government staff and on-site workers, have to spend our time dealing with them, taking away from the time we c…	just stay at the town hall and don’t bother going out; don’t even try to understand the situation on the ground	national government officials who don't see the situation on the ground	lack of on-site inspections (cause); divergence from the site (result)	Distrust of bureaucrats' inability to understand the local situation
15	Mr. Z	No one in the community really trusts the effectiveness of the decontamination or the radiation levels in their food, even though the government says there is no problem. This is because they feel that the bureaucrats and politicians of the past have lied about everything, even before the nuclear accident. In this situation, the local people don't trust anything. Even what local administrators li…	the effectiveness of the decontamination or the radiation levels in their food; bureaucrats and politicians of the past have lied about everything; local people don't trust anything	distrust of government/politics; distrust of local government	history of politicians lying (background); distrust of everything including state (consequences); breakdown of state-public trust (consequences); distrust of local government administration (consequences).	Reduced trust in municipal government due to the collateral damage of distrust in the national government
16	Mr. Z	Honestly, the current state of society is troubling. Administration is supposed to be an infallible organization, the final safeguard to protect people’s lives. But that safeguard has already collapsed. Many administrative functions have either changed or been damaged before and after the earthquake and nuclear disaster. Public support is essential—without it, residents' lives could fall apart. B…	infallible organization; final safeguard to protect people’s lives; public support; collapsed	administration as the final safeguard; the collapse of administration as the last resort; the failure of public support to function	local administration (characteristics); public support and governmental assistance (conditions); transformation of administrative functions before and after the disaster (changes); collapse of administration (outcome); breakdown of residents' livelihoods (impact)	Dysfunction of the 'last bastion' of resident welfare
17	Mr. Z	It might sound strange to say we can’t go back, but it seems like the national government no longer has any intention of decontaminating the area to make it truly habitable again. What will happen from now on? It looks like the national government will just leave the area as it is until the people there start making noise about it. That’s the only stance they seem to have, honestly. It’s like the…	making noise; As long as we throw some money their way; complaints; stop complaining	criticism from residents; resolving issues with money (compensation); the national government’s defiance	justification (conditions); establishing a fait accompli (the problem is resolved; outcome); deflecting criticism (characteristic); avoiding responsibility (characteristic); money for containment rather than livelihood support (comparison)	Compensation money used to suppress opinions
18	Mr. Z	It has been decided that forest decontamination will not be carried out. According to the initial plan, the priority was to decontaminate residential areas—places where people live and conduct their daily lives. When I saw the results of the national government’s preliminary survey, which determined the scope and necessity of decontamination, and their conclusion (not to decontaminate forests), I…	places where people live and conduct their daily lives; radiation exposure will still occur; Many homes draw water from the mountains; they wouldn’t be able to step outside their homes	forest decontamination; decontamination plan; national policy disregarding daily life; inability to live even after returning; radiation exposure risk	non-implementation of forest decontamination (background); geographical conditions (conditions); concerns about radiation exposure risk (outcome); national decontamination vs. local decontamination (comparison); non-return of residents (outcome); daily living (conditions)	Plan lacks a perspective on decontamination for the sake of residents' lives when they returned
19	Mr. Z	Our municipality’s decontamination and reconstruction plan had some unique aspects. When it came to decontamination, we approached it with the idea of cooperating with the national government. While trying to understand the national government’s stance to some extent, we also voiced our opinions and made proposals, asking them to consider the needs of the community and its residents. However, on …	policies changed frequently; change completely by the next day;nothing but back-and-forth discussions like that; no actual work made any progress	sharing policies with the national government; unauthorized policy changes; delays in the overall plan	bureaucratic system (background); decision-making at the politician and cabinet level (background); delays in the schedule (outcome); frustration caused by postponement (outcome)	Frustration at the snail's pace of decontamination
20	Mr. Z	(Regarding the temporary storage locations for contaminated soil produced after decontamination being scattered across numerous small areas) Ideally, these areas should have been consolidated into a single storage site. Now, the former district leader is saying the same thing, but I realized it four years ago and argued for it at the time. In reality, the district leader refused to take responsib…	single storage site; Ministry of the Environment was also not very proactive; many other benefits; we couldn’t achieve them, and that’s what frustrates me the most	storage sites for decontamination waste; land negotiations; insufficient involvement of the Ministry of the Environment	the need for vast land (background); treating difficult-to-return zones as easily manageable land (characteristics); utilization of difficult-to-return zones (conditions); land negotiations (outcome); decision-making (dimension); weak stance of the Ministry of the Environment (conditions); opposition from districts (outcome)	Regret that the most suitable site for waste disposal and temporary storage is not selected
21	Mr. Z	The roads leading to the evacuation order zones were blocked off with barricades, but once the orders were lifted, the barricades were removed. After the area was opened up, there was almost no patrol or security, so not just residents but unrelated people could freely enter the area without permission. It basically became a free-for-all for thieves. There should have been more flexible options, …	free-for-all for thieves; uniformly lifted the orders and made the area accessible; I really can’t understand what the government is thinking; as a civil servant	poor timing of the government’s evacuation order lifting; allowing access to outsiders; doubts about government policies; questioning the very role of administration and civil servants	intrusion by thieves (outcome); deterioration of security and increased anxiety (impact); administrative responsibility for safety management (characteristic); government’s ignorance and lack of measures (cause); pride as a civil servant (result)	Damage to the pride as public servant
22	Mr. Z	What is the purpose of the government’s decontamination efforts, I wonder? Fundamentally, I don’t think it’s for the sake of the residents’ lives. It seems more like they’re doing just enough decontamination to lower the radiation levels a bit, thinking, “That should satisfy the residents, right?” That’s the only way I can interpret their approach. In reality, they should be developing and examin…	(not) the sake of the residents’ lives; “That should satisfy the residents, right?”; (not) developing and examining effective decontamination methods	The government's "for now, decontaminate" policy	formal achievement of radiation level reduction (background); establishing a fait accompli (outcome); superficial resident satisfaction (outcome)	Decontamination by the national government's initiative as just for show
23	Mr. Z	(Regarding land usage fees for temporary storage of decontamination waste) In order to secure land for temporary storage within a district, the consent of the entire district was required. This rule was established by the Ministry of the Environment. As a result, some people, whose land had nothing to do with the temporary storage site but happened to be adjacent to it, claimed, "We won’t agree u…	"We won’t agree unless we also get compensation for the inconvenience!"; tried to get money; greedy people	securing land for temporary storage of radioactive waste; monetary demands under the pretext of "inconvenience fees"; greed of local residents	opportunity to receive inconvenience fees (background); residents' meetings (characteristic); negotiations over terms (cause); exposure of selfish human nature (outcome)	Money-grabbing behaviour by residents
24	Mr. Z	When advancing soil improvement projects, we once proposed from the field perspective that it might be better to remove the soil from the top of the mountain, and work on restoring the soil’s regenerative capacity. However, despite raising these points, the national government didn’t listen at all. Additionally, we emphasized the importance of forest decontamination. In response, the government s…	proposed from the field perspective; national government didn’t listen;there was a mismatch between the conditions the government assumed and the actual conditions in our municipality	implementation of forest decontamination; rejection of proposals from the municipality; model decontamination; dysfunction of model decontamination	local municipalities well-versed in local terrain and geography (background); rejection of proposed forest decontamination methods (background); ineffective national government approach (outcome); neglect of on-the-ground perspectives (cause)	Rejection of ideas from frontline feedback
25	Mr. Z	The national government’s stance, as stated by the Prime Minister at the time, was to clean all contaminated areas and restore them to their original state. There were forward-looking remarks made about decontamination. In response, the prefectural government also advocated for forest decontamination, saying it was essential. However, in the end, the national government decided not to conduct for…	in the end, the national government decided not to conduct forest decontamination; gap; significant confusions	policy shift on forest decontamination; gap between the national government, prefectures, and municipalities; local municipalities unable to take action	repeated reversals in the decision to implement forest decontamination (changes); municipalities as frontline institutions (characteristic); non-implementation of forest decontamination (outcome); confusion among local municipalities	Confusion in municipal government due to constant policy changes of the national government
26	Mr. Z	Nowadays, even the national government mostly hires staff on fixed-term contracts. Those people, in the end, leave once their term is up. Even if they make promises or commitments, once they’re gone, their successors will say, “I wasn’t informed of that,” and those promises will be broken.	fixed-term contracts; leave once their term is up; successors; promises	term limits of national government officials; end of term and reassignment; broken promises; lack of handover or continuity	employment system for national public servants (background); irresponsible culture (outcome); inadequate handover process (background); distrust from municipalities (impact); breach of promises (outcome)	Promises that are not kept because of changes in personnel
27	Mr. Z	Whenever the national government directly explains something to local residents, it usually causes problems. They don’t speak clearly, instead using vague and indirect language that either raises false expectations or leaves residents confused. The knowledge of government representatives is also questionable. For example, there have been instances where officials couldn’t answer residents’ questi…	They don’t speak clearly, instead using vague and indirect language;standing between the government and the residents, mediating and providing explanations.	government explanations to residents; inadequate explanations; follow-up by local municipalities; the necessity and challenges of such efforts	the national government’s vague explanations (cause); confusion among residents (outcome); the role of municipal staff in risk communication and interpretation (impact)	Difficulties in mediating the relationship between the national government and the local population
28	Mr. Z	As a civil servant, I understand that since the national government is a superior authority, we may have to follow their orders. But this time, I honestly didn’t want to comply. They’re doing nothing but dishonest. They claim to be working while listening to the opinions of residents, but they’re not listening at all. They ask for consent forms, yet they don’t even follow what’s written in them. …	civil servant; national government is a superior authority; (not) want to comply; plans set by the national government; harm the local residents	the inadequacy of the national government’s explanations and projects; the national government’s recklessness; the national government as a superior authority; the pain of complying with the national government plan	structure of public service (background); chain of command (background); professional ethics (dimension); conflict (outcome); local needs (background)	Conflict between following the national reconstruction plan and putting local interests first
29	Mr. Z	If the national government says they will take responsibility, they must follow through. That’s the stance the municipality holds. At the same time, the reality is that reconstruction cannot move forward without aligning local opinions and cooperating with the national government where necessary. However, the local district leaders didn’t share the policies, results of negotiation with national g…	local district leaders; (not) share the policies; Discussions took place solely between the district leaders and the national government; Keeping information and decision-making secret	inadequate information-sharing system; the district leader's secretive attitude	the district’s/district leader’s secrecy (cause); poor communication (cause); discord within the district (outcome); fractured relationship between municipal staff and local residents (outcome)	Secretive attitude of local residents
30	Mr. Z	I was born and raised in this municipality, so I am also a stakeholder in the reconstruction and decontamination policies. When there was a meeting in my local district, I really wanted to participate as a local resident, not as a municipal employee. However, given my position, I decided not to get involved. I didn’t want people to accuse me of “favoring my own community as a public servant.” Tha…	stakeholder in the reconstruction and decontamination policies; as a local resident/municipal employee; (not) to get involved; favoring	fairness as a public administrator; the difficulty of committing to one’s local community	conflict of interest (result); public servant (background); fairness (background); commitment to local community (dimension)	Tearing between fairness as a municipal government official and attachment as a resident
31	Mr. Z	In relation to decontamination, there are some residents whose guiding principle has become "Give me money." They act like thugs. I wish they could put themselves in the opposite position. I’d like to ask them, "Would you be willing to pay inconvenience fees to unrelated people around you?" It feels like the community is filled with selfish individuals. I’ve seen the unpleasant, ugly side of huma…	"Give me money"; selfish individuals; ugly side of human nature	decontamination waste; provision of storage sites; negotiations over conditions; human dynamics; financial issues; selfish human nature	negotiations over conditions (background); LULU/NIMBY (cause); sense of disappointment (outcome); greed (outcome); degrading changes in behavior (outcome)	Residents become greedy
32	Mr. Z	When I told a national government official, “The residents have made this proposal,” their response was, “Oh, did that happen?” They should have remembered because we had already discussed this issue before. So I protested, saying, “You forgot because you didn’t properly take notes or keep records, right? If you do remember and that’s still your response, then you’re lying.” Interactions like thi…	protested; (not) properly take notes or keep records	Pretending to forget to ignore the proposal from residents; absense of notes and records	absence of notes and records (background); disregard for documentation (background); lies from the national government (outcome); protests (outcome)	Corner-cutting by national government officials on record
33	Mr. Z	The national government’s dishonest behavior, including lies, continued. I once confronted them, saying: "If you keep acting like this, you’ll lose the trust of the residents. We, as municipal employees, represent the administration office, meet with the residents, decide policies together, and work hard to gain their consent and cooperation. You might be able to escape accountability by transfer…	municipal employees; escape accountability by transferring when a scandal happens; effort to communicate with the residents	national government officials who can transfer; municipal employees who cannot escape	frontline (characteristic); trust relationships (condition); community (background); communication with residents (background); being called a liar (outcome)	Position unable to escape accountability to residents
34	Mr. Z	Mr. Z: It seemed like the national government officials took explaining things to the residents lightly, as if it were something simple. Just give a quick explanation and be done with it. Q: Do you think they saw it as something they just needed to handle for the moment? Mr. Z: Probably. The national government often tries to escape like that. It’s superficial, like they thought they could get aw…	escape; superficial; one-time explanation; constantly interacting with the residents	superficial explanations; a shallow-minded national government; interaction with the residents	accountability (condition); handle for the moment (characteristic); trust-building through repeated interaction (background)	The dishonest attitude of the national government towards residents
35	Mr. Z	When the national government has already told the residents, "We’ll take care of it," the municipality can’t just turn around and say, "We can’t do it," can we? If we were to say we can’t do it, we would have to spend a lot of time explaining the reasons on their behalf. Simply saying, "It’s been decided under the national government’s policy not to proceed," isn’t going to make everyone accept i…	explaining the reasons on their behalf; It’s been decided under the national government’s policy not to proceed; credibility	irresponsibility of the national government; frequent policy reversals; criticism from residents; struggles of local municipalities	inconsistency in the national government’s explanations (change); accountability (condition); irresponsible culture (characteristic); lack of acceptance (outcome)	Lack of conviction in national government explanations
36	Mr. Z	Because of the careless actions of the national government, we ended up being caught in the crossfire. We took a lot of the blame. Our municipal leader was even accused, with people saying, "The municipal leader is colluding with the national government and lying. They’re treating the residents like fools." It was a really difficult time. We trusted the proposals from the national government, wor…	crossfire; blame; feeling betrayed	decline in reputation due to the national government’s actions; acts of betrayal by the national government	administrative organizations (background); perception of equivalence between the national and local governments (background); complaints from residents (outcome); shifting of responsibility (characteristic); betrayal (impact)	Betrayal by the national government
37	Mr. Z	When this kind of situation continues, it’s exhausting. The national government can’t be trusted, and the residents criticise us. It makes us worry about the future; what are we working so hard for? I feel empty.	exhausting; trusted; criticize; What are we working	caught between the national government and residents; administrative staff facing criticism; mental exhaustion	futility (outcome); burnout (outcome); emptiness (outcome)	Sense of emptiness
38	Mr. Z	(In response to the question: 'Has the relationship between local government officials and local residents changed as decontamination and reconstruction has progressed?') Some people say that local government officials unfairly prioritise decontamination and reconstruction projects in their own neighbourhoods. In my home district of this municipality, decontamination was carried out earlier than …	favouritism; home district; decision-making process; dislike the community and its people	official-district relationship; reconstruction and decontamination benefits; dealing with disinformation	hoaxes and rumours (background); community breakdown (impact)	False rumours that municipal government officials give special treatment to their own neighbourhoods
Storyline		The uncertain future of the national decontamination plan and fluid national policy created widespread confusion at the local level. Confusion in municipal government due to constant policy changes of the national government became a persistent problem, while promises that are not kept because of changes in personnel deepened frustration among us. We faced difficulties in mediating the relationsh…
Theory writing		・The uncertain future of the national decontamination plan and fluid national policy creates widespread confusion at the local level. ・Confusion in municipal government due to constant policy changes of the national government become a persistent problem, while promises that are not kept because of changes in personnel deepened frustration among municipal officials. ・The municipal officials face …
Further investigation
SCAT(Steps for Coding and Theorization)
Downloaded form from SCAT WEB site scatform-eng.xls
http://www.educa.nagoya-u.ac.jp/~otani/scat/scatform-eng.xls
